# Supplementary material for: Non-proteolytic ubiquitin modification of PPARγ by Smurf1 protects the liver from steatosis
Source: PLoS Biol. 2018 Dec 19;16(12):e3000091. doi: 10.1371/journal.pbio.3000091 (PMC6317813; doi:10.1371/journal.pbio.3000091)
Supplement: S3 Table — (1) Differentially expressed genes in Smurf1KO livers compared with that of WT livers from BL-background mice at age 11 months. (2) Differentially expressed genes in Smurf2KO livers compared with that of WT livers from BL-background mice at age 11 months. BL, xxx; KO, knockout; Smurf, Smad ubiquitin regulatory factor; WT, wild-type. (XLSX) [file pbio.3000091.s008.xlsx]

## Sheet: Sf1VsWT-1.5fold-FDR0.1
Supplemental Table S3.1: differential expressed genes in Smurf1 KO livers comparing
	to that of WT livers from BL-background mice at age of 11 month.
(Cut off threshold: Fold change (FC) ≥ 1.5, and FDR ≤ 0.1)
GeneSymbol	logFC	P.Value	adj.P.Val
Mme	4.12533	3.33883e-08	0.000737782
Asic5	-3.98595	5.81512e-07	0.00403593
Sugct	1.75393	7.04646e-07	0.00403593
Snora16a	-2.10082	7.30584e-07	0.00403593
2310067E19Rik	2.04132	1.00135e-06	0.00442538
Pla1a	-1.86527	4.09326e-06	0.0136425
8430408G22Rik	1.47111	4.32173e-06	0.0136425
Igfbp2	-1.14384	6.67736e-06	0.014381
Cyp2d37-ps	1.45707	6.83774e-06	0.014381
Gadd45g	-2.71097	7.03937e-06	0.014381
BC089597	-1.25938	8.79747e-06	0.014381
Pdia4	2.51567	9.65411e-06	0.014381
Atp5l	-1.09403	1.14181e-05	0.014381
Mir680-2	1.21784	1.30501e-05	0.014381
Cd163	-1.68913	1.42433e-05	0.014381
Prox1	1.31479	1.52242e-05	0.014381
Atp5e	-1.1971	1.55415e-05	0.014381
Tead1	1.15114	1.60705e-05	0.014381
Vwce	1.0763	1.67869e-05	0.014381
Rnf213	1.25793	1.77259e-05	0.014381
Ptprj	1.07781	1.79092e-05	0.014381
Atxn2	1.15849	1.87827e-05	0.014381
Nsmf	1.13498	2.01272e-05	0.014381
Atp5l	-1.14102	2.09611e-05	0.014381
Zbtb20	1.20134	2.20208e-05	0.014381
Rps3a1	-2.83258	2.30861e-05	0.014381
Pklr	2.041	2.39311e-05	0.014381
Tmem184b	1.14316	2.42413e-05	0.014381
Fzd7	1.20623	2.42675e-05	0.014381
Snord49b	-1.43789	2.42918e-05	0.014381
Nfic	1.04003	2.52032e-05	0.014381
Clec14a	-0.952871	2.55991e-05	0.014381
Tulp4	1.01038	2.56847e-05	0.014381
Mug2	-1.04153	2.59677e-05	0.014381
Anpep	0.945395	2.63996e-05	0.014381
Cyp2u1	1.22755	2.75726e-05	0.014381
Zfp36l1	1.02154	2.83304e-05	0.014381
Nfib	0.93563	2.84854e-05	0.014381
Ccdc68	1.69564	2.85109e-05	0.014381
Psmd6	-1.64511	2.89485e-05	0.014381
Sult1d1	-2.04652	2.9841e-05	0.014381
Fam120a	1.06711	3.04669e-05	0.014381
Ar	0.93781	3.0739e-05	0.014381
Slco2a1	1.02574	3.078e-05	0.014381
Tspo	-0.912058	3.0862e-05	0.014381
Ptprf	0.88091	3.10863e-05	0.014381
Kdm2b	1.28374	3.11007e-05	0.014381
Grb7	0.894552	3.13383e-05	0.014381
Rnf213	0.982134	3.22277e-05	0.014381
Malsu1	-0.969241	3.25406e-05	0.014381
Ttpa	-0.931927	3.32219e-05	0.0143942
Hnf1b	0.870101	3.4958e-05	0.0147072
Slc16a5	0.989236	3.52755e-05	0.0147072
Vwa8	0.852873	3.85073e-05	0.0154892
Cic	1.11492	3.85531e-05	0.0154892
Mmp15	1.19175	4.12263e-05	0.0162675
Eif4ebp2	1.43827	4.20975e-05	0.0163198
Rnf213	0.827022	4.45585e-05	0.016657
Mov10	1.04358	4.51575e-05	0.016657
Ndufs8	-0.861447	4.55419e-05	0.016657
Gse1	1.01857	4.64238e-05	0.016657
Per3	1.10778	4.94144e-05	0.016657
Man2b2	1.0944	5.00703e-05	0.016657
Shank2	1.18917	5.03295e-05	0.016657
Ncor2	0.862835	5.03981e-05	0.016657
Rps15	-1.20411	5.17101e-05	0.016657
Slc6a9	1.14871	5.18604e-05	0.016657
Camsap3	0.918936	5.23143e-05	0.016657
Ufc1	-0.861065	5.23878e-05	0.016657
Dctn3	-0.810471	5.2981e-05	0.016657
Hipk2	1.42223	5.43854e-05	0.016657
Rnf213	1.20116	5.54571e-05	0.016657
Dag1	0.743369	5.56809e-05	0.016657
Bdh1	0.931038	5.57822e-05	0.016657
Ranbp10	1.19399	5.72834e-05	0.0168772
Rps21	-1.24369	5.89607e-05	0.0169378
Crebbp	0.820589	6.01774e-05	0.0169378
Tm7sf2	-0.750101	6.22336e-05	0.0169378
Tmem267	1.77338	6.22659e-05	0.0169378
Cmip	0.965701	6.26007e-05	0.0169378
Slc9a3r1	0.895923	6.30345e-05	0.0169378
Fuca1	-0.750148	6.33896e-05	0.0169378
Gtpbp10	-0.810413	6.48208e-05	0.0169378
Comt	0.847796	6.51053e-05	0.0169378
Tcf7l2	0.942736	6.57727e-05	0.0169378
Zc3h7b	0.965577	6.59209e-05	0.0169378
Mir107	0.871983	6.70999e-05	0.0169672
Wdr61	-0.962991	6.76892e-05	0.0169672
Ctss	-0.754779	6.89768e-05	0.0169672
Vcam1	-1.17473	6.91065e-05	0.0169672
Nlrc5	1.00916	7.10044e-05	0.0172416
Dennd4a	0.993061	7.36397e-05	0.0176871
Zfpm1	0.981296	7.44571e-05	0.0176912
Ntrk2	1.18166	7.61661e-05	0.0177848
Wnk1	1.21634	7.68757e-05	0.0177848
Ifih1	0.719063	7.7938e-05	0.0177848
Sec24a	0.966894	7.80707e-05	0.0177848
Psmd12	-0.811069	7.92886e-05	0.017789
Zfp395	1.05547	8.0504e-05	0.017789
Gtpbp10	-0.783797	8.0504e-05	0.017789
Galns	1.08324	8.4953e-05	0.0185764
Timm8b	-0.975812	8.60665e-05	0.0185764
Nlrc5	1.38178	8.65896e-05	0.0185764
Syne2	1.05725	9.30392e-05	0.0197681
Dera	-0.770121	9.67838e-05	0.0203679
Snord47	-2.03354	0.00010112	0.0206979
Mical3	0.839195	0.000103093	0.0206979
Nlrc5	1.36754	0.000104203	0.0206979
Larp1	0.816256	0.000104546	0.0206979
Slc13a5	1.13001	0.000105007	0.0206979
Fkbp5	-1.57667	0.000107017	0.0206979
Tle3	0.696213	0.00010796	0.0206979
Insr	0.790367	0.000111202	0.0206979
Slc2a5	1.05235	0.000111656	0.0206979
Gm561	-0.812212	0.000112464	0.0206979
Mlxipl	1.52039	0.000112769	0.0206979
Egfr	1.2189	0.000113324	0.0206979
Srrm2	0.745904	0.000113415	0.0206979
Zfp236	0.936893	0.000113968	0.0206979
Rnf213	0.998037	0.000114609	0.0206979
Eif3k	-0.728275	0.000114918	0.0206979
Cct8	-0.869574	0.000117963	0.0206979
9330175E14Rik	0.641235	0.000118541	0.0206979
Tinag	0.962715	0.000119119	0.0206979
Psma7	-0.996343	0.000120062	0.0206979
Rnf213	0.925439	0.000121389	0.0206979
Dio1	1.3154	0.000121973	0.0206979
Nlrc5	1.47412	0.000122128	0.0206979
Airn	0.828904	0.000122149	0.0206979
Mob3b	0.818754	0.000123868	0.0206979
Zbtb20	1.31533	0.000124891	0.0206979
Heg1	0.736161	0.000125772	0.0206979
Krba1	0.681418	0.000126012	0.0206979
Rnf213	0.99401	0.00012631	0.0206979
Eif1ax	-0.692631	0.000126902	0.0206979
Szt2	0.75342	0.000127389	0.0206979
Abhd6	-0.765399	0.00012911	0.0208244
Atp6v1f	-0.833673	0.000130521	0.0208994
Myom2	-1.80001	0.000131858	0.0209616
Atp6v0e	-0.929746	0.000132997	0.0209917
Tnrc6b	0.766565	0.000134661	0.0210431
Deptor	0.831354	0.000135227	0.0210431
Pfdn5	-0.689074	0.00013642	0.0210802
Agxt	-1.00024	0.000140984	0.0213653
Xpo6	0.798132	0.000141938	0.0213653
Mink1	0.781218	0.0001439	0.0213653
Wfdc17	-1.1514	0.00014472	0.0213653
Nfix	0.799821	0.000145612	0.0213653
Churc1	-1.08415	0.00014589	0.0213653
Ncor1	0.938938	0.000146648	0.0213653
Nfe2l2	0.787878	0.00014827	0.0213653
Psma3	-0.635135	0.000148941	0.0213653
Hsd17b10	-0.800771	0.000149275	0.0213653
Ttyh2	0.888171	0.000149661	0.0213653
Tbrg3	1.07944	0.000150588	0.0213653
Acacb	1.95171	0.000150834	0.0213653
Lclat1	0.702515	0.000154121	0.021628
Prrc2b	0.956021	0.000154647	0.021628
4933411K16Rik	1.48471	0.000158862	0.0218092
Atp6v1f	-0.738478	0.00015977	0.0218092
Zfp609	0.665897	0.000160145	0.0218092
Dcaf5	0.678385	0.000160166	0.0218092
Ttll12	0.604029	0.000162496	0.0218092
Cep170b	0.95282	0.000167079	0.0218092
Cys1	0.732766	0.000167674	0.0218092
Rnf213	0.816957	0.000167911	0.0218092
Scarf1	0.846794	0.000167989	0.0218092
Aimp1	-0.964109	0.00016818	0.0218092
Snord15a	-2.30007	0.000168922	0.0218092
4932438A13Rik	1.0017	0.000171305	0.0218092
Trim14	0.904279	0.000171868	0.0218092
Atrn	0.901361	0.000172359	0.0218092
Arl6ip4	-0.602172	0.000172821	0.0218092
Rapgef1	0.857823	0.000173136	0.0218092
Lrp1	1.05733	0.000175688	0.0218092
Myo10	0.804482	0.000177106	0.0218092
Cct4	-0.890511	0.000177389	0.0218092
Arl5a	0.684398	0.000177969	0.0218092
Dnph1	-0.996494	0.00017797	0.0218092
Kmt2d	1.05064	0.000179639	0.0218092
Paqr9	1.97397	0.000180295	0.0218092
Igsf11	0.927121	0.000180403	0.0218092
Adgre4	-0.856255	0.000181144	0.0218092
Sbf1	0.604118	0.000181702	0.0218092
Dock8	0.831004	0.000182591	0.0218092
Pycrl	-0.617509	0.000184596	0.0218458
Fn1	0.679197	0.000184874	0.0218458
Brd3	0.780923	0.000189386	0.0219498
Abcc6	1.17946	0.00019001	0.0219498
Rpl15	-0.703787	0.000190441	0.0219498
Ppp2r2d	-0.590336	0.000190527	0.0219498
Slc15a4	-1.34728	0.000190721	0.0219498
Rps11	-0.876024	0.00019313	0.0220163
Slc37a4	-0.676032	0.000193291	0.0220163
Hpgd	-0.801287	0.000196422	0.0221791
Mrc1	-0.605221	0.000196896	0.0221791
Fgd6	0.966322	0.000197782	0.0221791
Gatad2a	0.674795	0.000198923	0.0221791
Slc25a32	-0.876556	0.000199739	0.0221791
Sned1	0.766584	0.000201304	0.0221904
Gpr52	1.09862	0.000202864	0.0221904
Oat	-1.26387	0.00020313	0.0221904
Rbbp7	-0.632651	0.000205265	0.0221904
Ndufb11	-0.832738	0.000205849	0.0221904
Slc25a42	0.595264	0.000205867	0.0221904
Leng8	0.65959	0.000207825	0.0222927
Dlc1	0.681599	0.000210773	0.0224119
Mast3	0.773799	0.000210964	0.0224119
Psma3	-0.636981	0.000214181	0.0225664
Lgals3bp	0.71853	0.000217336	0.0225664
Tdo2	-0.919697	0.000217606	0.0225664
Rnpepl1	0.911624	0.000218251	0.0225664
Cyb5r3	0.899762	0.000220257	0.0225664
Frrs1	0.725537	0.000220264	0.0225664
Gdpd3	-3.16931	0.000220294	0.0225664
Syne2	0.909474	0.000220588	0.0225664
Ces2e	0.626944	0.000222007	0.0225902
Hmgb1	-1.09694	0.000223236	0.0225902
Zmiz2	0.829698	0.000223888	0.0225902
Fyco1	0.994953	0.00022644	0.0227026
Prrc2c	0.881138	0.000227212	0.0227026
Ces2g	0.83268	0.000228085	0.0227026
Rpl37a	-0.616897	0.000229521	0.0227431
Irs1	1.00972	0.000232569	0.0229423
Epas1	0.785718	0.000234744	0.023054
Kmt2a	0.950299	0.00023784	0.0232234
Nup214	0.653351	0.000238572	0.0232234
Pbrm1	0.718868	0.000241638	0.0232391
Ddx3x	-0.934039	0.000242225	0.0232391
Sema4g	1.0849	0.000242345	0.0232391
Limd1	0.703655	0.000243595	0.0232391
Fads1	1.07216	0.000244785	0.0232391
Rps8	-0.614794	0.000245222	0.0232391
Mug2	-1.64333	0.000248045	0.0232391
Inhbe	1.31536	0.000249312	0.0232391
Ablim1	0.882223	0.00024956	0.0232391
Cdk7	0.850825	0.00025081	0.0232391
Psma3	-0.67544	0.000253164	0.0232391
Ankrd17	0.634816	0.000253295	0.0232391
Zmiz1	0.767844	0.0002554	0.0232391
Psmd4	-0.588824	0.000255406	0.0232391
Tep1	0.720168	0.000258354	0.0232391
Dyrk2	0.855687	0.000258367	0.0232391
Ly6e	1.1438	0.000258642	0.0232391
Crbn	-0.63647	0.000259545	0.0232391
Il15ra	0.888493	0.000260755	0.0232391
Peg3	0.867883	0.000260962	0.0232391
Them6	0.722303	0.000261652	0.0232391
Mir200c	0.707903	0.00026187	0.0232391
Gin1	-0.710025	0.000268093	0.0236962
Rogdi	0.738338	0.000277701	0.0243506
Il1b	-1.10129	0.000279988	0.0243591
Nkiras1	1.05902	0.000280578	0.0243591
Cdhr5	0.740731	0.000281104	0.0243591
Reep6	0.610019	0.000282499	0.0243843
Ubn2	0.983749	0.000284258	0.0244337
Alg3	0.645618	0.000286526	0.0244337
Pbrm1	0.843341	0.000286626	0.0244337
Dot1l	0.842876	0.000288353	0.0244337
Trim25	0.600429	0.0002886	0.0244337
Mir505	1.51218	0.000291417	0.0245781
Bag3	0.978184	0.000297626	0.0249065
LOC102631912	-0.907581	0.000298335	0.0249065
Grcc10	-0.684395	0.000300428	0.0249065
Rps29	-0.693886	0.000300941	0.0249065
Slc16a2	1.04797	0.000300948	0.0249065
Atp5l	-1.41162	0.000302465	0.0249387
Iah1	-0.636021	0.000307713	0.0251834
Atp5l	-1.42783	0.000312509	0.0253223
Hnrnpul1	0.665884	0.000316544	0.0253223
Rnf31	0.783454	0.00031765	0.0253223
Fastk	0.605816	0.000320133	0.0253223
Rnh1	-0.630267	0.000320832	0.0253223
Babam1	0.73657	0.000321991	0.0253223
Usmg5	-0.838344	0.000322352	0.0253223
Maml1	0.811588	0.000322364	0.0253223
Bag5	-0.792949	0.000323699	0.0253223
Helz2	0.941451	0.000323699	0.0253223
Trp53inp2	0.853533	0.000324126	0.0253223
2018-03-08	0.679435	0.000327398	0.0253223
Mpc2	-0.774301	0.000327901	0.0253223
B930095G15Rik	1.02719	0.000327966	0.0253223
Tcf4	0.620652	0.000328006	0.0253223
Ndufb6	-0.855788	0.000330504	0.0253223
Rps29	-0.672096	0.000331706	0.0253223
Slc10a2	-1.79597	0.000334031	0.0253223
Rps15	-0.889025	0.000336406	0.0253223
C330021F23Rik	0.712873	0.000336953	0.0253223
Mir122	1.08618	0.000338416	0.0253223
Spint2	0.63288	0.000339006	0.0253223
Tmem150a	0.879096	0.000340126	0.0253223
Tnks1bp1	0.809561	0.000340642	0.0253223
Numa1	0.629091	0.000341501	0.0253223
Rmrp	-0.736875	0.000342093	0.0253223
Sept9	0.79933	0.000344298	0.0253223
Gnmt	-0.938913	0.000344368	0.0253223
Plin5	-0.983492	0.000345236	0.0253223
Trappc13	-0.719907	0.000348385	0.0253223
Pnpla3	1.61439	0.000348866	0.0253223
Abca2	0.672211	0.00034945	0.0253223
Epb41	0.656071	0.000349518	0.0253223
Dot1l	0.581913	0.000354861	0.0255263
Rps27l	-0.82663	0.0003558	0.0255263
Ptpn3	0.772101	0.000359857	0.0257339
Fryl	0.687339	0.000362161	0.0258151
Atp5l	-1.47013	0.000367145	0.0260862
Psmb5	-0.853613	0.000368391	0.0260909
Rpl6	-0.77219	0.000372195	0.026276
Cmah	0.70092	0.000373705	0.0262824
Snora69	-1.44668	0.00037671	0.0262824
Apool	-0.894135	0.000377008	0.0262824
Ppp2r5c	1.04107	0.000377043	0.0262824
Nup210	0.708208	0.000378508	0.0263015
Sorbs1	0.786413	0.000382074	0.0263977
Adgre1	-0.963532	0.000382281	0.0263977
Fads2	1.09351	0.000386396	0.0265119
Cited2	0.715798	0.000387641	0.0265119
Unc50	-0.60846	0.00039023	0.0265119
Elovl6	1.36947	0.000390912	0.0265119
Tsta3	-0.71671	0.000391134	0.0265119
Cnnm3	0.633576	0.000393603	0.0265977
Rpl6	-0.615825	0.000395898	0.026627
Cebpzos	-1.01335	0.000397926	0.026627
Ran	-0.867024	0.000404165	0.026627
Cct6a	-1.10042	0.000405605	0.026627
Cxcl12	0.693988	0.0004067	0.026627
Fam193b	0.947658	0.000406814	0.026627
Enho	-0.777652	0.000406978	0.026627
Rps23	-0.605045	0.000409594	0.026627
Ifrd1	-0.916693	0.000409702	0.026627
Mta1	0.665824	0.000416703	0.0269143
Cidec	0.784864	0.000418101	0.0269143
Ulk1	0.71898	0.00041844	0.0269143
Firre	0.939025	0.000419632	0.0269143
Cabin1	0.670202	0.000424292	0.0269143
Tmem100	-0.868469	0.000424745	0.0269143
D630039A03Rik	0.623258	0.000425084	0.0269143
Gm7265	1.55481	0.000428126	0.0270294
Prorsd1	-0.685961	0.00043707	0.0272923
Arid1a	0.751684	0.000439398	0.0272923
Nr4a1	-0.593068	0.000439741	0.0272923
Rps29	-0.727832	0.000439771	0.0272923
Mettl7b	0.602074	0.000440415	0.0272923
Tmem94	0.711074	0.000440936	0.0272923
Cept1	-0.588009	0.000446911	0.0275147
Usp49	0.628887	0.000447018	0.0275147
Ces1e	0.584665	0.000449645	0.0275995
Fcf1	-0.653317	0.000451693	0.0276467
Lyz2	-1.09262	0.000454005	0.0276467
Gtf2b	-0.661371	0.000455356	0.0276467
Rpl15	-0.642602	0.000457433	0.0276467
Pfdn4	-0.583288	0.000460114	0.0276467
Zfp36l2	0.660324	0.000462424	0.0276467
Aida	0.583499	0.000462483	0.0276467
Chd7	0.888725	0.000465028	0.0276467
Slc46a3	0.665191	0.00046522	0.0276467
Zswim7	-0.626759	0.000466878	0.0276467
6330407A03Rik	1.15079	0.000467504	0.0276467
Sra1	-0.693576	0.000468503	0.0276467
Fcgr4	-0.707682	0.000471146	0.0276467
Rps23	-0.593874	0.000471656	0.0276467
Tmem25	0.712566	0.000473501	0.0276467
Ube2g2	-0.687988	0.000474976	0.0276467
Snrpd2	-0.831276	0.000476813	0.0276467
Pwp1	-0.810445	0.000481431	0.0277759
Fam35a	-1.17023	0.000484743	0.0278195
N4bp2	0.774062	0.000485963	0.0278195
Rps23	-0.618416	0.000489408	0.0279443
Cops6	-0.588524	0.000494954	0.0281202
Tbc1d4	0.894898	0.000495261	0.0281202
Tfcp2l1	0.636072	0.000498988	0.0281202
Asns	-2.70799	0.000499194	0.0281202
Ndufb9	-0.598911	0.000500124	0.0281202
Rps12	-0.897036	0.000501903	0.0281486
Ppara	0.707017	0.000509282	0.0283947
Atp5l	-1.57023	0.000509894	0.0283947
Mbl2	1.24559	0.000510913	0.0283947
Xylb	0.77746	0.000511432	0.0283947
Msh2	-0.805403	0.000515838	0.0284609
Dock6	0.634381	0.000516229	0.0284609
Nfu1	-0.914671	0.000516487	0.0284609
Brd4	0.885713	0.000520392	0.0286047
Rarres1	1.2446	0.000524707	0.0286633
Prrc2a	1.00954	0.000525457	0.0286633
Ctdsp1	0.965979	0.000526081	0.0286633
Setd1b	1.1054	0.000526656	0.0286633
Smyd2	0.7512	0.000527944	0.0286633
Chd7	0.601703	0.000530766	0.0286865
2900026A02Rik	1.00533	0.000534825	0.0286865
Adra1b	0.807935	0.000538836	0.0286865
Ptprd	0.623843	0.000538871	0.0286865
Gsk3a	0.608483	0.000538873	0.0286865
Apom	-1.08063	0.000540054	0.0286865
4632427E13Rik	0.989675	0.000542144	0.0287059
Ssbp3	0.742078	0.000543018	0.0287059
Tmem97	-0.850709	0.000544692	0.0287257
Rps3	-0.798154	0.000550453	0.0288304
Snx29	0.966061	0.000551896	0.0288304
Rpl15	-0.631783	0.000556167	0.0289371
5730409K12Rik	0.797552	0.000556558	0.0289371
Tmem63b	0.63663	0.000563833	0.0292465
Ep400	0.641112	0.000565328	0.0292554
Usmg5	-0.838163	0.000567443	0.0292962
Rps4x	-0.674284	0.000573012	0.0293031
Crtc3	0.607933	0.000573316	0.0293031
Enpp2	-0.88517	0.000574057	0.0293031
Me1	0.834964	0.000575434	0.0293031
Cyp2c37	-1.3694	0.000577417	0.0293031
Pcnx3	0.956814	0.000577497	0.0293031
Serpinb6a	-0.72395	0.000578185	0.0293031
Ubap2	0.819222	0.000588902	0.0296056
Ndufa9	-0.78863	0.000590661	0.0296056
Myeov2	-0.883623	0.000593392	0.0296056
Slc22a23	0.982361	0.000593532	0.0296056
Mtss1	0.756564	0.000600147	0.0298681
Trim7	0.645207	0.000603754	0.0299459
Nlrc5	0.851478	0.000604775	0.0299459
Aspdh	0.635787	0.000605776	0.0299459
Ndst1	1.07668	0.00061018	0.0300785
Ago2	0.686715	0.00061118	0.0300785
Snord82	-1.35694	0.000613114	0.0300991
Olfml1	1.01945	0.000618986	0.0300991
Mkl2	0.665124	0.000623324	0.0300991
Rps9	-1.05124	0.000623696	0.0300991
Snx6	-0.745072	0.00062522	0.0300991
Bcl3	0.742482	0.000627175	0.0301276
Usp20	0.676484	0.000629167	0.0301312
Ptpn3	1.23455	0.000629977	0.0301312
Ncoa4	-0.686581	0.000634693	0.0302259
Mgll	1.13458	0.000640541	0.0303287
Gpd1	0.623706	0.000641747	0.0303287
Snord16a	-1.06603	0.000641911	0.0303287
Epn1	0.892619	0.000642342	0.0303287
Gm2a	0.875666	0.000646096	0.0304409
Fat1	0.7898	0.000648673	0.0304973
Mrps27	-0.632232	0.000654785	0.0307193
Rxra	0.7527	0.000660539	0.0307917
Atg2a	0.61657	0.000663265	0.0307917
Thada	0.805131	0.000670618	0.0309366
Slco1a4	-1.091	0.000681656	0.0313803
Snrpd2	-0.707211	0.000683679	0.031408
Pparg	0.771708	0.000688477	0.0314916
Sft2d3	-0.713033	0.000689012	0.0314916
Rbm33	0.662124	0.000689774	0.0314916
Sesn1	-0.636913	0.000696083	0.0316385
Vcl	0.7035	0.000696493	0.0316385
Nlrp6	0.95195	0.000697515	0.0316385
Cript	-0.869673	0.000700093	0.0316385
Cyp2c54	-0.913586	0.0007004	0.0316385
Pml	0.726918	0.000701581	0.0316385
Esrp2	0.615175	0.000703489	0.0316599
Pigs	0.66519	0.000706201	0.0316762
Cct3	-0.636349	0.000713945	0.0318065
Gabbr2	0.803277	0.000718103	0.0319274
Tfr2	0.580926	0.00072049	0.0319692
Psmc2	-0.611738	0.000726648	0.0320663
Palmd	0.684536	0.000728416	0.0320663
Elovl5	0.677966	0.000729613	0.0320663
Tubgcp3	0.688205	0.000729933	0.0320663
Tapbp	0.772125	0.000733269	0.0320852
Dctpp1	-0.714295	0.000735803	0.0321189
Acsm3	-0.618974	0.000737954	0.0321189
Kdm5c	0.589164	0.000739236	0.0321189
Emsy	0.667184	0.000739887	0.0321189
Arsa	0.951928	0.000741306	0.0321189
Rnf44	0.709059	0.00074967	0.0322604
Hic1	0.661702	0.00075018	0.0322604
Snord22	-1.4395	0.000750411	0.0322604
Hcfc1	0.899945	0.00075933	0.0324547
Slc23a1	0.734918	0.00076208	0.0325047
Tmem256	-0.883094	0.00076345	0.0325047
Plpp5	0.80367	0.000772734	0.0328367
Fitm1	0.900483	0.000777738	0.0328394
Dennd1a	0.648824	0.00078007	0.0328394
Dmpk	0.613483	0.000780226	0.0328394
Eppk1	0.673219	0.000781916	0.0328479
Dixdc1	0.640317	0.00079415	0.0329856
Synrg	0.580446	0.000816246	0.0334421
Snora30	0.772603	0.000819901	0.0334421
Snora30	0.772603	0.000819901	0.0334421
D930048N14Rik	0.62463	0.000823523	0.0335127
Psme2	-0.65962	0.000830966	0.0337534
Rela	0.750433	0.000833771	0.0338052
Pecr	-0.78971	0.000838335	0.0338836
Dock6	0.912351	0.000851409	0.0340695
Sema4a	1.28496	0.000852457	0.0340695
Rps23	-0.588408	0.000852503	0.0340695
Sqle	-1.24846	0.000853901	0.0340695
Bcl9l	0.606584	0.000855489	0.0340695
Myh9	0.613929	0.00085829	0.0341108
Car14	-0.799348	0.000861577	0.0341738
Psmd7	-0.585911	0.000865382	0.0341738
Orai1	0.61062	0.000866061	0.0341738
Rfx7	0.688818	0.000875706	0.0342655
Tnrc6c	0.705903	0.000876138	0.0342655
Atp6v0e2	-0.728107	0.000882076	0.0343761
Slco2b1	0.654749	0.000891513	0.0344798
Ncoa4	-0.648231	0.000891697	0.0344798
Camta2	0.721504	0.000892539	0.0344798
Rbm5	0.660788	0.000895537	0.0345352
Rps20	-0.664189	0.000901101	0.0346074
Arhgap26	0.964833	0.000901676	0.0346074
Tango2	-1.02349	0.000902107	0.0346074
Vsig4	-1.00192	0.000905382	0.0346728
Mpdz	0.762666	0.000907798	0.0346806
Ppnr	0.968796	0.000908724	0.0346806
Eif3i	-0.986109	0.0009113	0.034719
Kansl1	0.608109	0.000917807	0.0347809
Paics	-0.70829	0.000928363	0.0348358
Gas6	1.12966	0.000928556	0.0348358
Med13l	0.714656	0.000939251	0.0350585
Acy3	0.890722	0.000945116	0.0350757
Grina	0.697872	0.00095144	0.0351572
Irf7	1.34072	0.000956475	0.0352254
Osgin1	1.8775	0.000967986	0.0354607
Ddah1	1.21687	0.000969285	0.0354607
Hint1	-1.05077	0.00097323	0.0354932
Ido2	0.839619	0.000973385	0.0354932
Deaf1	0.659405	0.000981145	0.0356585
Rnf213	0.873148	0.000987874	0.0357462
Fcna	-0.910327	0.000990114	0.0357462
Slc25a1	0.597529	0.000990774	0.0357462
Mga	0.656841	0.000991648	0.0357462
Gm10319	0.805687	0.000997178	0.0358174
Cluh	0.901122	0.000998485	0.0358174
Nol6	0.647333	0.00100259	0.0359065
Dnajc15	-0.581986	0.00101276	0.0360285
Rack1	-0.61993	0.00101389	0.0360285
Rpl15	-0.633369	0.00101415	0.0360285
Jagn1	-0.911579	0.00101924	0.0361511
Epha2	0.690082	0.00102106	0.0361576
Psmd5	-0.658566	0.00102709	0.036313
Psma5	-0.973534	0.00103389	0.036495
Ppat	-0.775041	0.00103846	0.0364971
Slc25a23	0.635909	0.0010389	0.0364971
Rny1	-1.35557	0.00105002	0.0365967
Zfyve26	0.768177	0.00106085	0.0366761
Prdx2	-0.621905	0.00106786	0.0366761
Foxj2	0.590403	0.0010689	0.0366761
Pim1	0.932898	0.0010689	0.0366761
Tns1	1.11279	0.00107084	0.0366761
Atn1	0.798041	0.00107705	0.0366913
Sptssa	-0.673963	0.00107938	0.0366913
Etfb	-0.647072	0.00108704	0.0367433
Scara5	-0.676306	0.00108748	0.0367433
Spryd4	-0.583296	0.00109036	0.0367556
Lgals1	0.947381	0.00110404	0.0368338
Grpel2	-0.622811	0.00110624	0.0368338
Sult1c2	0.618304	0.00110786	0.0368338
Gpr39	0.900738	0.00111164	0.0368338
Cpt1a	0.717218	0.00111516	0.0368338
Nr2f2	0.673702	0.00113864	0.037435
Ngdn	-0.735035	0.00113883	0.037435
Neb	0.74814	0.00114152	0.037435
Ltbp4	0.659179	0.00114574	0.037451
Rps29	-0.712953	0.00115074	0.0374966
Trrap	0.609068	0.00115371	0.0374966
Smu1	-0.660858	0.00116203	0.0375949
Eif3e	-0.717935	0.00117054	0.0377751
4931406H21Rik	0.96879	0.00117102	0.0377751
Mast4	0.590787	0.00117722	0.0378349
Cks2	-0.630761	0.00117784	0.0378349
Tpcn1	0.760263	0.00117801	0.0378349
Naaladl2	1.37213	0.00118186	0.0378641
Hspb6	0.727697	0.00119091	0.0380349
Nme3	-0.586837	0.00119112	0.0380349
Nfia	0.745641	0.00119648	0.038094
Pigt	0.635652	0.0011969	0.038094
Ndufs3	-0.654339	0.00119891	0.038094
4930402H24Rik	0.795663	0.0012058	0.0382276
Sipa1l1	0.748185	0.00121933	0.0384358
Kbtbd8	-0.631406	0.00123363	0.0388313
Cdh1	1.07171	0.00124115	0.0390123
Rexo1	0.661791	0.00124609	0.0390192
Myo1d	0.680872	0.00124646	0.0390192
Rabl6	0.609926	0.00124667	0.0390192
Clmn	0.922147	0.00125475	0.0391062
Arg1	-0.784216	0.00125925	0.0391359
Htt	0.823917	0.00126183	0.039161
Traf4	0.672627	0.00127628	0.0394704
Oxsm	-0.661088	0.00127807	0.0394704
Sppl2b	0.692607	0.00128983	0.0396276
Hc	0.832843	0.00129151	0.0396276
Syne2	0.6253	0.001293	0.0396276
Habp4	0.582896	0.00130647	0.0397227
Adgrl2	1.06131	0.00130667	0.0397227
Abl1	0.806245	0.00130738	0.0397227
Pard3b	0.875662	0.00130869	0.0397227
Pak1ip1	-0.663262	0.00131341	0.0397566
Ptpn3	0.848681	0.00132286	0.0398141
Slc8a1	-0.962744	0.00132784	0.0398141
Cul2	-0.719015	0.00132801	0.0398141
Ly6d	0.629929	0.00132964	0.0398141
Rab11fip3	0.595395	0.00132972	0.0398141
Rps24	-0.853232	0.00133509	0.0399209
Tmem126b	-0.652694	0.00134129	0.039944
Marf1	0.852418	0.00134653	0.039984
Zkscan8	0.644783	0.00134736	0.039984
Rnf213	0.632453	0.00134806	0.039984
Usmg5	-0.838058	0.00135145	0.0400309
Id2	0.949998	0.00135515	0.0400737
Cd36	0.733036	0.00135653	0.0400737
Cyp2a22	1.22651	0.00137052	0.040359
Cyp46a1	0.661106	0.00137885	0.0405165
Parp6	0.706144	0.00138352	0.0405997
Tns1	0.6523	0.00139009	0.0406911
Cdk12	0.731028	0.00139032	0.0406911
D8Ertd738e	-0.600227	0.00139403	0.0407458
Cdc42ep1	0.993129	0.00139787	0.040804
Chchd1	-0.773791	0.00140016	0.0408169
Cspp1	0.987628	0.001408	0.0409715
St3gal3	0.625462	0.00141964	0.0409715
Mtg1	-0.64766	0.00142075	0.0409715
Ptpn3	0.6711	0.00142102	0.0409715
Rasal2	0.700378	0.00142396	0.0409715
Rps4x	-0.636866	0.00142469	0.0409715
Ergic1	0.728127	0.00142609	0.0409715
Slirp	-0.825893	0.00143288	0.0410667
Zranb1	1.13581	0.00145616	0.0415184
Ppih	-0.663415	0.00147233	0.0418012
S100a1	-0.931524	0.00147477	0.0418012
Gm15800	0.633491	0.00147533	0.0418012
Cpne2	0.823561	0.00147719	0.0418012
Mid1ip1	0.648819	0.00147743	0.0418012
Higd1a	-1.02054	0.00148503	0.0419089
Crcp	-0.918437	0.00149422	0.0420609
Mapre3	0.714543	0.00149918	0.0421468
Rnf213	0.653662	0.001502	0.0421723
Ogdh	0.590616	0.00150781	0.042282
Pes1	-0.588738	0.00151208	0.0423268
Trhde	-0.954836	0.00152204	0.0423268
9030617O03Rik	0.590315	0.00152235	0.0423268
Map4	0.616803	0.00152427	0.0423268
Tcp11l2	-0.81087	0.00152637	0.0423268
Mrps28	-0.623199	0.00153104	0.0423268
Setd5	0.866784	0.00153155	0.0423268
Plxna2	0.95251	0.0015324	0.0423268
Rdh7	-0.681723	0.00157103	0.0430707
Rnf123	0.616473	0.00158461	0.043282
Nop10	-0.682855	0.00158915	0.043299
Hnf1a	0.724342	0.00159846	0.0433922
Smad3	0.716098	0.00161327	0.0436419
Myh9	0.841002	0.00161969	0.0436497
Cd53	-0.673663	0.00162046	0.0436497
Glt28d2	0.875811	0.00162618	0.0436497
Atxn1	0.837971	0.00162944	0.0436497
Asap1	0.631148	0.0016335	0.0436497
Cyp2b10	-2.36876	0.00163428	0.0436497
Pcna	-0.940667	0.00163429	0.0436497
Med25	0.640428	0.0016386	0.0436497
Ptpn21	0.748173	0.00164187	0.0436497
Ap3d1	0.586808	0.00164284	0.0436497
Slc35d1	0.762008	0.00164918	0.0436954
Vamp8	-0.623282	0.00165227	0.0437249
Cox4i1	-0.719499	0.00166116	0.0438385
Rnf152	0.735317	0.00166726	0.0438385
Med12	0.595432	0.00166928	0.0438385
Hexim1	-0.582786	0.00167005	0.0438385
Dnmbp	0.66796	0.00167046	0.0438385
Abca3	0.611601	0.00167246	0.043839
Plk3	-1.32479	0.00169024	0.0440958
Gm24463	-0.661563	0.00169785	0.0441902
Gm24463	-0.661563	0.00169785	0.0441902
Col18a1	0.610074	0.00170882	0.0442997
Slc12a7	0.848423	0.00171472	0.0442997
Fgfr3	0.606422	0.00171613	0.0442997
Igfbp1	-3.11046	0.00171627	0.0442997
Trak2	0.594588	0.00172114	0.0442997
Psmc1	-0.810267	0.00172211	0.0442997
Gab1	0.832223	0.00172437	0.0443063
Colec10	-0.762885	0.00173976	0.0445981
Tomm20	-1.0082	0.00175144	0.0447603
Zfp277	-0.624831	0.00176489	0.044966
Aqp4	0.660663	0.00176895	0.0449811
Csf1	0.642742	0.00177529	0.0450902
St5	0.775306	0.00177798	0.045104
Serpina12	2.0261	0.00177991	0.045104
Rdh11	-1.10763	0.00178583	0.0451652
Spp2	-1.15869	0.00178758	0.0451652
Rps4x	-0.658579	0.00178946	0.0451652
Serinc2	0.737311	0.00179427	0.0451652
Mast2	0.621354	0.00179653	0.0451652
Immp1l	-0.698073	0.00179908	0.0451652
Cyp4a12b	0.72927	0.00180387	0.0451652
Ptpn3	1.20033	0.00180481	0.0451652
Bhmt	-0.731998	0.00181942	0.0453254
Rps4x	-0.665007	0.00182879	0.0454688
Rnf213	0.844287	0.00183033	0.0454688
Inf2	0.647137	0.00183134	0.0454688
Scnn1a	0.963197	0.00188148	0.0462559
Chd7	0.775002	0.00188189	0.0462559
Mapk15	0.700168	0.00190354	0.0464589
Nlrc5	0.882629	0.00190588	0.0464589
G0s2	1.18883	0.00190697	0.0464589
Me1	0.786603	0.00191133	0.0464946
Lpin1	-1.49724	0.0019203	0.0465248
Gramd1c	0.691077	0.00192048	0.0465248
Ptpmt1	-1.08149	0.00194084	0.0467396
Setd1a	0.79335	0.00194686	0.0467607
Trp53inp1	-0.834116	0.00196315	0.0470496
Gpd2	0.797721	0.00196632	0.0470745
Ccr3	-0.644196	0.00197001	0.0470977
Gbf1	0.592444	0.00197155	0.0470977
Lpp	0.762274	0.0019767	0.0471293
Ptprj	0.68505	0.00197714	0.0471293
Arhgef19	0.796412	0.00197965	0.0471382
Dbt	-0.612785	0.00198455	0.0471533
Trim11	0.748512	0.00199458	0.0472088
Mycbp2	0.588248	0.00199472	0.0472088
Avpr1a	-0.998734	0.00199543	0.0472088
Spsb3	-0.638461	0.00200189	0.0472292
Coa6	-0.902538	0.00201629	0.0474988
Eif2b3	-0.604113	0.00202332	0.0475404
Rps28	-0.641425	0.00202451	0.0475404
Ndufa7	-0.628411	0.0020374	0.0477923
Rhou	0.652787	0.00204273	0.0478159
Snora23	-1.02665	0.00204495	0.0478172
Lrrc32	0.594369	0.00205635	0.047881
Anapc13	-0.655699	0.00209235	0.0484975
Chd7	0.879029	0.00209379	0.0484975
Atrn	0.81263	0.00209671	0.048514
Akr1c20	-0.67167	0.00210091	0.0485597
Scarna17	0.748457	0.0021082	0.0485765
Scarna17	0.748457	0.0021082	0.0485765
4932438A13Rik	0.731771	0.0021211	0.0486036
Pfas	0.608531	0.00212668	0.0486036
Smarcc2	0.759883	0.00212734	0.0486036
Homer2	0.59039	0.00213001	0.0486036
B230325K18Rik	0.686178	0.00213137	0.0486036
Col1a1	0.587322	0.00213477	0.048631
Rnf213	0.671363	0.00213707	0.0486332
Plxnb2	0.691791	0.00214108	0.0486743
Plpp1	-0.797766	0.00215649	0.0488237
Ndufa1	-0.733091	0.00216783	0.0489118
Prr12	0.721609	0.00217273	0.0489118
Gpt	-0.683212	0.00217586	0.0489118
Dapk1	0.776135	0.00217587	0.0489118
Cox6b1	-0.728741	0.00218062	0.0489189
Cycs	-0.612049	0.00218559	0.0489807
Gm5115	0.663926	0.00221399	0.0493669
Vac14	0.865736	0.00222482	0.0495032
Selenbp2	1.3812	0.0022259	0.0495032
Btg2	-0.581379	0.00223178	0.0495032
Wasf2	0.676438	0.00224214	0.0495159
Olfm3	1.03212	0.00224659	0.0495159
Snrpd2	-0.654396	0.00224756	0.0495159
Apoa4	1.69881	0.00225643	0.0495259
2010107E04Rik	-0.740216	0.00225749	0.0495259
Kidins220	0.609925	0.00226604	0.0495259
Bhmt	-0.743265	0.00226767	0.0495259
Stk39	0.958259	0.00228224	0.0495439
Ppih	-0.649864	0.00228762	0.0495439
Eif4g3	0.821036	0.00231651	0.0497238
Zfp652	0.601514	0.00232727	0.049831
Neurl1b	0.590283	0.00234796	0.0499259
Prg4	0.916948	0.00235034	0.0499259
Rpl22	-0.626747	0.00235327	0.0499259
Pom121	0.777939	0.00235557	0.0499259
B4galt5	1.06196	0.00235583	0.0499259
Psma6	-0.966447	0.00236585	0.0499448
Hint2	-0.620966	0.00238823	0.0502118
Gas1	0.665062	0.00240517	0.0503693
Snord15b	-0.7199	0.00241182	0.0503693
Ube2i	0.67541	0.00241346	0.0503693
Srm	0.625961	0.00241395	0.0503693
Fbrs	0.823268	0.00243876	0.0505713
Pcsk6	0.732069	0.00244897	0.0506018
Snrpd2	-0.871225	0.0024653	0.050859
Brat1	0.627422	0.00247873	0.0508647
Cyb5r4	-0.646956	0.00247913	0.0508647
Ppih	-0.679167	0.00248592	0.0509567
Mef2d	0.586333	0.00251904	0.051287
Dennd4a	0.66335	0.0025192	0.051287
Nfkbiz	0.676678	0.00252183	0.051287
Bmyc	0.820776	0.00252762	0.0513018
Herc1	0.586878	0.00253284	0.0513018
Kyat3	-0.87972	0.00254969	0.0513141
Gstm3	0.876625	0.00255291	0.0513141
Psmb4	-0.652529	0.00255629	0.0513141
Srebf1	0.704936	0.00255677	0.0513141
Dennd4a	0.712629	0.00256203	0.0513266
Asah2	1.17272	0.00256743	0.0513881
Psmd9	-0.663574	0.00258103	0.0515245
Snrpd2	-0.826558	0.00258121	0.0515245
Clec16a	0.670396	0.00258851	0.0515245
Pcna	-0.986187	0.00260132	0.0515245
Flnb	0.838468	0.0026017	0.0515245
Ctsc	0.638886	0.00260433	0.0515245
Plk1	0.650533	0.00261127	0.0515245
Slc44a3	0.655714	0.00261196	0.0515245
Fzd4	0.826869	0.00261419	0.0515245
Imp3	-0.63694	0.00262287	0.0515637
Snord35b	-1.04097	0.00262895	0.0515914
Rps15	-1.08279	0.00264885	0.0517979
Rtp3	0.651854	0.00266808	0.051875
Lncpint	0.937956	0.00267109	0.051875
Atp11a	0.893052	0.00267627	0.051875
Bptf	0.698886	0.00268141	0.0518775
1810037I17Rik	-0.66521	0.00268579	0.0518775
Adgrl2	1.12953	0.00269902	0.0520875
Dip2c	0.594746	0.00270893	0.0521422
Ube2v2	-0.850269	0.00271366	0.0521877
Rps12	-0.839866	0.00272825	0.0521957
Rps12	-0.839866	0.00272825	0.0521957
Rps12	-0.839866	0.00272825	0.0521957
Rps12	-0.839866	0.00272825	0.0521957
Rps12	-0.839866	0.00272825	0.0521957
Bola1	-0.632443	0.00273084	0.0522002
Farp1	0.626723	0.00273587	0.052251
Zcchc2	0.703232	0.00274398	0.0523155
Bik	0.87653	0.00274673	0.0523229
Sphk2	0.714452	0.00276812	0.0525944
Pbld2	0.637865	0.00277492	0.052633
Fam102a	1.14965	0.0028059	0.0530384
Acmsd	-1.95667	0.00281557	0.0530993
Dap	0.606146	0.00281589	0.0530993
Rps12	-0.79699	0.00282696	0.0530993
Zfp395	1.12858	0.00282902	0.0530993
Ppih	-0.633992	0.00283559	0.0530993
Idh3a	-1.0834	0.00283569	0.0530993
Shank2	1.26167	0.00283935	0.0530993
Tifa	0.813887	0.00284912	0.0532041
Cpeb4	0.767371	0.00291837	0.0537606
Stat2	0.805935	0.00291871	0.0537606
Uqcrh	-0.631303	0.00292817	0.0538301
Mctp2	0.61093	0.00293872	0.0539059
Tomm20	-0.827196	0.00294399	0.0539059
Snord104	-1.27971	0.00294419	0.0539059
Rps12	-0.822856	0.00296111	0.0539865
Rps12	-0.822856	0.00296111	0.0539865
Rps12	-0.822856	0.00296111	0.0539865
Ino80d	0.793929	0.0029677	0.0540176
Cd207	-1.25775	0.00297313	0.0540273
Gm16551	1.48896	0.00298075	0.0540412
Huwe1	0.721423	0.00301228	0.0542922
Gm1965	0.675338	0.00302572	0.0544204
Snora52	-0.874361	0.00302941	0.0544204
Adgrl2	0.583766	0.00302979	0.0544204
Gm16386	0.653175	0.00304052	0.0544461
Cbwd1	-1.0693	0.00305633	0.0545964
Rps12	-0.811538	0.00306325	0.0546316
Psmb7	-0.619276	0.00307102	0.0547193
Dusp1	-1.23776	0.00308129	0.0547701
Uba3	-0.634373	0.00309514	0.0548109
Szt2	0.620524	0.00310211	0.0548109
Ube2v2	-0.860941	0.00312195	0.0550126
Gimap6	-0.598034	0.00314498	0.0551997
Rplp2	-0.653509	0.00314803	0.0551997
Gtf2e2	-0.783527	0.00315006	0.0551997
Mtx1	-0.624322	0.00316481	0.0553006
Ppie	-0.63682	0.00319203	0.0554659
Med16	0.669497	0.00319946	0.0555368
Esr1	1.43965	0.00320787	0.0556391
Plppr2	0.619712	0.00327014	0.0562337
Acsf2	0.868774	0.00329188	0.0564423
Tbca	-0.975936	0.00332813	0.0568557
Onecut2	0.779007	0.00333202	0.0568557
Ifi44	0.659632	0.00333204	0.0568557
Gps1	-0.61147	0.00336625	0.0571307
Map3k11	0.671328	0.00339425	0.0575257
Epha1	0.645406	0.00340328	0.0575257
Nr2c1	-0.629911	0.00340781	0.0575266
Wnk1	0.639006	0.00341546	0.0575678
Ttc39a	0.671704	0.00343073	0.0577371
Tfb1m	-0.839728	0.0034563	0.0579986
Olfr1393	0.715997	0.00346201	0.0579986
Slc39a13	0.639425	0.00346685	0.057999
Pm20d1	0.668828	0.00346729	0.057999
Asl	-0.700635	0.00348263	0.0581513
Tra2a	1.0035	0.00354198	0.0586449
Cops5	-0.95886	0.00357945	0.0589864
Ramp2	-0.85102	0.00358237	0.0589864
Larp4	0.727793	0.00363482	0.0594989
Svil	0.621203	0.00363792	0.0594989
Sugt1	-0.763016	0.00364017	0.0594989
Pcp4l1	-1.28001	0.00364042	0.0594989
Ifi27l2b	1.05415	0.00364747	0.0595699
Nlrc5	0.889931	0.00367154	0.0598304
A230050P20Rik	0.708592	0.00367556	0.0598395
Blnk	0.656352	0.00367965	0.0598395
B130006D01Rik	0.609353	0.00369712	0.0600198
Dock6	0.901146	0.00370176	0.0600198
Sntb1	0.771464	0.00370489	0.0600198
Arrdc3	1.43937	0.00372849	0.0602071
Sfswap	0.59558	0.00376077	0.0606581
Ndufs4	-0.741946	0.00377479	0.0607955
C4b	0.784116	0.00379011	0.0609856
Dicer1	0.5894	0.00379671	0.0610151
Abhd2	1.36947	0.00380612	0.061122
Dcxr	-0.59578	0.00381463	0.0612141
4932438A13Rik	0.594304	0.00382348	0.0612571
Ces1g	-0.954465	0.00384228	0.0613219
Nap1l3	-0.600351	0.00384495	0.0613219
Ddx58	0.597772	0.00384632	0.0613219
Rin2	0.747238	0.00385599	0.0613875
Rnf213	0.610273	0.00386324	0.0614249
Phc3	0.625254	0.00388927	0.0616509
Ptpn3	0.817314	0.00390367	0.0617904
Tex30	-0.583553	0.00396741	0.0623669
Nlrc5	0.595537	0.00398612	0.0625577
Slc39a4	0.599386	0.00404001	0.0631791
Ankrd52	0.588379	0.00404511	0.063192
Vamp7	-0.597053	0.00406729	0.063328
Rab30	-0.628899	0.00406985	0.063328
Zbtb7b	0.60298	0.00409002	0.0634864
Tgm2	0.666276	0.00409414	0.0634864
Uap1	-0.586374	0.00410357	0.0635434
Lamtor4	-0.683297	0.00411502	0.0636136
Cep350	0.648728	0.00413843	0.0637655
Prlr	0.982778	0.00417697	0.0640962
Snrpe	-0.713043	0.00421597	0.0645154
Mrpl23	-0.686329	0.00421994	0.0645315
Ubl7	0.661445	0.00423499	0.0646275
Rnf186	0.63866	0.00427159	0.0649617
Nlrc5	1.02702	0.00429974	0.0651235
Gps1	-0.590207	0.00431452	0.0652863
Slc36a1	0.596395	0.00431657	0.0652863
Elovl2	0.588222	0.00438864	0.0659357
Dock4	0.654518	0.00441643	0.06618
Cped1	0.790917	0.00441676	0.06618
Lsm7	-0.596769	0.00441772	0.06618
Elovl3	-1.64302	0.00446037	0.0665502
Tet2	0.671015	0.00446794	0.0666181
Pmepa1	0.616	0.00449351	0.0667855
Cd5l	-0.798492	0.00450183	0.0668527
Uxt	-0.614987	0.00451735	0.0669483
Pou5f2	0.676253	0.00454285	0.0670736
Rnf213	0.630758	0.00456285	0.0672216
Rcc1	-0.855503	0.00458235	0.0673773
Atf5	0.853567	0.00459755	0.067503
Cyp7a1	-0.821782	0.00461768	0.0676637
Rmdn2	-0.701322	0.00463128	0.0677498
Hmox1	-0.609971	0.00463498	0.0677498
Cyfip2	0.601767	0.00463679	0.0677498
Baz2a	0.654253	0.00463888	0.0677498
Cep44	0.752623	0.00465979	0.0679135
Tnfaip8l1	0.721697	0.00466983	0.0679135
Zdhhc18	0.616079	0.00469808	0.0679382
Uxt	-0.635073	0.00470098	0.0679382
2200002D01Rik	0.763043	0.0047286	0.0680703
Acad10	0.616737	0.00473883	0.0680921
Saa4	-0.748656	0.00474302	0.0680921
1110008L16Rik	-0.730294	0.00474493	0.0680921
Pten	0.594572	0.00474552	0.0680921
Psmc6	-0.652913	0.00477872	0.0682662
Atp7b	0.918565	0.00480166	0.0682662
Olfr1034	-3.61849	0.00480492	0.0682662
Gm15800	0.831962	0.00482191	0.0682662
Mospd1	-0.748694	0.0048459	0.0684442
Tns1	0.720572	0.0048624	0.0684785
Cspp1	0.681857	0.00486542	0.0684785
Cspg5	0.631267	0.00492295	0.0690243
Psmb1	-0.803452	0.00493001	0.0690544
Slc25a17	-0.680547	0.00493204	0.0690544
4932438A13Rik	0.901542	0.00493713	0.0690544
Eif3m	-0.70219	0.0049507	0.0691679
Fdft1	-0.646146	0.00495697	0.0691679
Lrp6	0.62532	0.00497484	0.0693122
Clec4n	-0.584181	0.00500373	0.0696268
Aqp1	-0.616911	0.00505209	0.0699912
Smad6	0.787214	0.00509902	0.0701917
Pltp	0.912551	0.00510914	0.0702093
Fasn	1.1839	0.00512872	0.0703605
Rreb1	0.71411	0.00514665	0.0704027
Ptpn3	0.941397	0.00515149	0.0704027
Birc6	0.641542	0.00517086	0.0706184
Adcy6	0.602863	0.00517489	0.0706297
Vps29	-0.587071	0.00522149	0.0709074
Krtap3-1	0.795546	0.00522222	0.0709074
Szt2	0.642816	0.00525378	0.0710917
Slc6a6	0.793789	0.00527513	0.0711316
Scd1	0.748904	0.0052753	0.0711316
Cetn2	-0.884702	0.00529627	0.0711316
Tspan12	-0.593386	0.00530022	0.0711316
Slc19a1	0.82307	0.00530162	0.0711316
Cops4	-0.701227	0.00530785	0.0711316
Cspp1	0.897282	0.00531305	0.0711316
Mir210	0.609711	0.00531392	0.0711316
Utp18	-1.08204	0.00534668	0.0713871
Nt5c3	-1.14764	0.00538982	0.0717474
Ccdc126	-0.667112	0.0053899	0.0717474
Spata13	0.630775	0.00548755	0.07248
Stard3nl	-0.686258	0.00549402	0.0725218
Vwa3b	0.708367	0.00553124	0.072839
Dennd4a	0.682564	0.00556748	0.073055
Pgm3	0.650359	0.00557801	0.0731497
Snrpg	-0.863895	0.00558152	0.0731523
Smarca2	0.592399	0.00563128	0.0736299
Ank	0.66504	0.00564186	0.0737246
Mvd	-0.845553	0.00568003	0.0738304
Ndufa5	-0.797005	0.00571548	0.0742475
Ints1	0.68356	0.0057626	0.0746114
Ski	0.802451	0.00581279	0.0748673
Sorbs2	0.694787	0.00589697	0.0754518
Pole4	-0.75338	0.00591803	0.0755464
Mafb	-1.01749	0.00593734	0.0756429
Aasdhppt	-0.696895	0.00596555	0.0757708
Mcoln1	0.582313	0.00596685	0.0757708
Slc22a26	-0.635645	0.00602954	0.0762249
Med6	-0.781248	0.00606348	0.0762249
Rcn3	-0.638791	0.00606385	0.0762249
Dcakd	0.754533	0.00611771	0.0766755
Aspg	0.841586	0.00612608	0.0766755
Szt2	0.718307	0.00614533	0.0767627
Slc4a4	0.650293	0.00617794	0.0769961
Chchd4	-0.66115	0.00624029	0.077304
Kat6b	0.58704	0.00624114	0.077304
Obp2a	-0.619291	0.00627571	0.0776454
Rps12	-0.846141	0.00631943	0.0779679
Naaladl2	0.748331	0.0063339	0.0780592
Mbd6	0.727175	0.00638754	0.0783965
Taf13	-1.02077	0.00642988	0.0785073
Slc10a5	0.586073	0.00644123	0.0785073
Akr1c6	-0.897739	0.00652323	0.0791143
Adprm	-0.651584	0.00653863	0.0791485
Ppp1r7	-0.666765	0.00654496	0.0791485
Acly	0.753517	0.00654639	0.0791485
Iqsec1	0.806407	0.00656468	0.0793109
Dab1	0.720619	0.00657583	0.0793294
Acsf2	0.809199	0.00657821	0.0793294
Ptpn3	0.678254	0.00659405	0.0793428
Zmiz1	0.810152	0.0066237	0.0796322
Msmo1	-0.756127	0.00663653	0.0796997
Rps12	-0.713404	0.00665102	0.0798303
Emc2	-0.770848	0.00672583	0.0804058
Ctgf	-0.995756	0.00675074	0.0805025
Cdkn1b	-0.900125	0.0067594	0.0805622
Zfp750	0.897101	0.00678932	0.0806404
Flii	0.628162	0.00679793	0.0806404
Cep350	0.846457	0.00682871	0.0808284
Fzd6	0.664057	0.00683433	0.0808284
Atf7ip	0.679479	0.0068366	0.0808284
Vaultrc5	1.001	0.00687923	0.0810722
Mrps18c	-0.58255	0.006974	0.0817531
Gm24463	-0.591481	0.00701139	0.0820973
Gm24463	-0.591481	0.00701139	0.0820973
Zc3h4	0.640666	0.00706353	0.082374
Atxn7l1	0.838143	0.00706856	0.082374
Rps28	-0.661499	0.00708059	0.082374
Cyb5r4	-0.718215	0.00708196	0.082374
Bhmt	-0.620038	0.00708402	0.082374
Ptpn3	0.746816	0.00709525	0.082374
0610009B22Rik	-0.840298	0.0070978	0.082374
Ptpn3	0.892682	0.00711418	0.0824775
Nlrc5	0.625899	0.00712464	0.0825121
BC025933	0.702008	0.00721721	0.0830186
Plscr2	-0.737707	0.00722826	0.0830604
Unkl	0.609822	0.00722836	0.0830604
S1pr1	0.638284	0.00724249	0.0831795
C330018D20Rik	-0.916486	0.00726713	0.083365
Psmc1	-0.601096	0.00729743	0.0834736
Serpine2	-0.782567	0.00733166	0.0835781
Scaf4	0.700157	0.00733324	0.0835781
Ugcg	0.97493	0.00733393	0.0835781
Gata4	0.684298	0.00734511	0.0836623
Chrna4	1.01405	0.0073942	0.0840481
Lrp4	0.722664	0.00749694	0.0844924
Mir150	0.706304	0.00749828	0.0844924
Actr6	-0.77752	0.00756625	0.0847093
Cxcl1	0.680814	0.00757709	0.0847752
Pnp	-0.643523	0.00762847	0.0852225
Phospho2	-0.665656	0.00764361	0.0852225
Sec31a	0.830697	0.007653	0.0852225
Mkl2	0.990476	0.00765876	0.0852225
Rbbp6	0.719195	0.0076601	0.0852225
Fxn	-0.711425	0.00766335	0.0852225
Necab1	0.590874	0.00769141	0.0853627
Mrpl1	-0.658826	0.00771271	0.0855132
C4a	0.980657	0.0077678	0.0858225
9530091C08Rik	0.741058	0.00779035	0.0860286
Them4	-0.605769	0.00783492	0.0863225
Zfhx3	0.622041	0.00783649	0.0863225
Gstm6	-0.795171	0.00791427	0.0867469
Qk	0.581205	0.00793926	0.0869319
Thpo	0.625467	0.00794295	0.0869319
Fbxo31	-0.642828	0.00796997	0.0871366
Smad7	0.927062	0.00797349	0.0871366
Ift57	1.22171	0.00798922	0.0872223
Nol7	-0.645812	0.00800214	0.0873202
Ublcp1	-1.33091	0.00807761	0.0878832
Eef1e1	-0.821656	0.00814224	0.0882063
Chd7	0.771158	0.00814323	0.0882063
Derl3	1.79847	0.00816108	0.0883131
Carmil1	1.10388	0.00823478	0.0884138
Szt2	0.655425	0.00824211	0.0884138
Cwc22	3.18798	0.0082424	0.0884138
Cwc22	3.18798	0.0082424	0.0884138
Cwc22	3.18798	0.0082424	0.0884138
Cwc22	3.18798	0.0082424	0.0884138
Cwc22	3.18798	0.0082424	0.0884138
Cwc22	3.18798	0.0082424	0.0884138
Cwc22	3.18798	0.0082424	0.0884138
Glrx3	-0.703502	0.00842148	0.0892468
Atxn2l	0.85749	0.00842256	0.0892468
Asxl1	0.672142	0.00842442	0.0892468
Lpar6	0.755321	0.00844353	0.0892468
Whsc1l1	0.61985	0.00844878	0.0892468
Npff	0.610175	0.00846477	0.0892468
Jam2	-0.616294	0.00847643	0.0892773
Cox7a2l	-0.721525	0.00848458	0.0892982
Eif3h	-0.739007	0.00854631	0.0896414
Rps3a1	-1.01953	0.00856481	0.0896512
Hars	-0.590261	0.00859801	0.0899097
Gas5	0.748629	0.00862682	0.0900883
Ccl25	0.633746	0.00865707	0.0902867
Psmd10	-0.652763	0.00872029	0.0907641
Sult1b1	-0.637757	0.00878355	0.0911222
Tuft1	0.892974	0.00881881	0.0913592
Tnfaip2	0.832783	0.00889772	0.0917466
Sidt2	0.793196	0.00892555	0.0918215
Tenm4	0.702244	0.00898065	0.0920007
Prob1	0.639272	0.00899556	0.0920256
Rps3a1	-0.917909	0.00899558	0.0920256
Mrpl23	-0.644895	0.00908717	0.0925769
Fam193a	0.656241	0.00913276	0.0929946
Ccdc141	0.690229	0.00918979	0.0932959
Mkl1	0.615278	0.00924532	0.0935563
Rhog	0.61249	0.0092878	0.0938421
Tgds	-0.985514	0.00931514	0.0940322
Cul7	0.617272	0.009349	0.094119
Rspo3	-0.640236	0.0094057	0.0946007
Rps12	-0.722193	0.00948841	0.0953391
Irf2	0.754396	0.00958188	0.0959012
Gbp7	0.662935	0.00967994	0.0966553
Ppp1r12b	0.583776	0.00968921	0.0967039
Tead1	0.66559	0.00973753	0.0970109
Plce1	0.598591	0.00979936	0.0973635
Kmt2e	0.61118	0.00981383	0.0974627
Cycs	-0.659138	0.00981993	0.0974627
Megf6	0.65349	0.00997829	0.0982924
Mrpl42	-0.805996	0.0101246	0.0989485
Sdcbp	-0.646102	0.0101374	0.0989861
Efna5	0.622895	0.0101831	0.0993005

## Sheet: Sf2VsWT-1.5fold-FDR0.1
Supplemental Table S3.2: differential expressed genes in Smurf2 KO livers comparing
	to that of WT livers from BL-background mice at age of 11 month.
(Cut off threshold: Fold change (FC) ≥ 1.5, and FDR ≤ 0.1)
GeneSymbol	logFC	P.Value	adj.P.Val
Fabp5	2.4454	1.11367e-07	0.00133856
Fabp5	2.4545	1.21153e-07	0.00133856
Cyp2c38	-2.42747	1.96659e-07	0.00144852
Asic5	-3.28204	1.72829e-06	0.00954751
Ugt3a1	-1.48361	2.69192e-06	0.0118967
Cyp2c39	-2.14342	3.64095e-06	0.013409
BC021614	-3.94224	7.58797e-06	0.0239531
BC018473	1.37148	1.11026e-05	0.0306667
Slc16a5	-1.00498	3.23563e-05	0.0775907
Gadd45g	-2.02541	3.51137e-05	0.0775907
Smurf2	-0.951108	5.29298e-05	0.0954963
Ppp1r3b	-0.868229	5.34585e-05	0.0954963
Gm10319	1.39189	5.61819e-05	0.0954963
Mug2	0.890033	6.12242e-05	0.0966337
