# Supplementary material for: Non-proteolytic ubiquitin modification of PPARγ by Smurf1 protects the liver from steatosis
Source: PLoS Biol. 2018 Dec 19;16(12):e3000091. doi: 10.1371/journal.pbio.3000091 (PMC6317813; doi:10.1371/journal.pbio.3000091)
Supplement: S1 Data — (XLSX) [file pbio.3000091.s010.xlsx]

## Sheet: Fig 1B
	Mouse Info
	Strain	ID	Age (m)	Gender	Genotype	Steatosis
	BL	23758	10	M	WT	0
	BL	24787	9	M	WT	1
	BL	97757	9	M	WT	0
	BL	97758	9	M	WT	0
	BL	26905	10	M	WT	0
	BL	8146	11	M	WT	0
	BL	8147	11	M	WT	1
	BL	64864	11	F	WT	0
	BL	64865	11	F	WT	0
	BL	64866	11	F	WT	0
	BL	64867	11	F	WT	2
	BL	69188	11	F	WT	0
	BL	69189	11	F	WT	0
	BL	69303	11	F	WT	0
	BL	10423	9	F	WT	2
	Mean					0.4
	SD					0.736788
	BL	97853	9	M	SF1KO	4
	BL	97854	9	M	SF1KO	3
	BL	97855	9	M	SF1KO	4
	BL	97856	9	M	SF1KO	3
	BL	97857	9	M	SF1KO	1
	BL	10651	10	M	SF1KO	2
	BL	10647	10	M	SF1KO	3
	BL	69004	11	F	SF1KO	4
	BL	69016	11	F	SF1KO	4
	BL	69017	11	F	SF1KO	3
	BL	64808	11	F	SF1KO	0
	BL	64812	11	F	SF1KO	0
	BL	69010	12	F	SF1KO	3
	BL	69011	12	F	SF1KO	3
	BL	8157	9	F	SF1KO	3
	Mean					2.66667
	SD					1.34519
	BL	97943	9	M	SF2KO	0
	BL	97944	9	M	SF2KO	0
	BL	18946	10	M	SF2KO	1
	BL	18957	10	M	SF2KO	1
	BL	15247	11	M	SF2KO	2
	BL	69830	11	F	SF2KO	0
	BL	64813	11	F	SF2KO	0
	BL	69144	11	F	SF2KO	2
	BL	69660	11	F	SF2KO	0
	BL	69661	11	F	SF2KO	0
	BL	69662	11	F	SF2KO	0
	BL	64858	11	M	SF2KO	0
	BL	64859	11	M	SF2KO	0
	BL	64417	11	F	SF2KO	1
	BL	64418	11	F	SF2KO	2
	Mean					0.6
	SD					0.828079

## Sheet: Fig 1C
	Liver TG					50 mg liver tissues for lipid extracts in 400 µl, 1 to 20 dilution, and use 10 µl for measuement of concentraion.
	Triglyceride Standard					BL-WT			BL-SF1 KO			BL-SF2 KO
	570 OD	DOD	mmol/L			DOD	mmol/L	mmol/g	DOD	mmol/L	mmol/g	DOD	mmol/L	mmol/g
	0.0807	0	0			0.315967	0.248504	39.7606	0.312833	0.245838	39.3341	0.240667	0.184435	29.5096
	0.4862	0.4055	0.3			0.2812	0.218923	35.0277	0.688933	0.565841	90.5346	0.219033	0.166029	26.5646
	0.819	0.7383	0.6			0.218567	0.165631	26.501	0.7521	0.619586	99.1338	0.186467	0.138319	22.1311
	1.2658	1.1851	1			0.2332	0.178082	28.4932	0.8131	0.671488	107.438	0.167067	0.121813	19.4901
						0.234033	0.178791	28.6066	0.8258	0.682294	109.167	0.1899	0.141241	22.5985
	Slope =	1.17535				0.2467	0.189569	30.331	1.16283	0.969058	155.049	0.177533	0.130718	20.9149
						0.186667	0.138489	22.1583	0.720467	0.592671	94.8274	0.362533	0.288125	46.1
						Mean		30.1255			99.3549			26.7584
						SD		5.75172			34.0693			9.19598
									SF1ko vs Wt:		0.000187976	SF2ko vs Wt:		0.427483
												SF1ko vs SF2ko:		0.000149364
	Liver CHO					50 mg liver tissues for lipid extracts in 400 µl, and use 10 µl for measuement of concentraion.
	Cholesterol Standard					BL-WT			BL-SF1 KO			BL-SF2 KO
	570 OD	DOD	mg/dL			DOD	mg/dL	mg/g	DOD	mg/dL	mg/g	DOD	mg/dL	mg/g
	0.0628	0	0			0.440667	26.1338	2.0907	0.4799	28.8027	2.30422	0.444633	26.4036	2.11229
	0.2554	0.1926	10			0.478167	28.6848	2.29478	0.6576	40.8912	3.27129	0.421267	24.8141	1.98512
	0.4233	0.3605	20			0.4414	26.1837	2.09469	0.6246	38.6463	3.0917	0.455833	27.1655	2.17324
	0.5726	0.5098	30			0.4134	24.2789	1.94231	0.574233	35.22	2.8176	0.288967	15.8141	1.26512
	0.751	0.6882	40			0.424067	25.0045	2.00036	0.6137	37.9048	3.03238	0.452967	26.9705	2.15764
	1.0538	0.991	60			0.4052	23.7211	1.89769	0.721567	45.2426	3.61941	0.4363	25.8367	2.06694
	1.294	1.2312	80			0.470333	28.1519	2.25215	0.599667	36.9501	2.95601	0.480767	28.8617	2.30893
	1.5308	1.468	100
	Slope =	0.0146735
						Mean		2.08181			3.01323			2.0099
						SD		0.149786			0.405138			0.343262
									SF1ko vs Wt:		9.83266e-05	SF2ko vs Wt:		0.620639
												SF1ko vs SF2ko:		0.000309759
	Liver FFA					50 mg liver tissues for lipid extracts in 1000 µl, and use 10 µl for measuement of concentraion.
	Fatty Acid Standard					BL-WT			BL-SF1 KO			BL-SF2 KO
	570 OD	DOD	mM			DOD	mM	mmol/g	DOD	mM	mmol/g	DOD	mM	mmol/g
	0.0817	0	0			0.373133	486.048	9.72095	0.404933	531.476	10.6295	0.374833	488.476	9.76952
	0.369	0.2873	300			0.3704	482.143	9.64286	0.528267	707.667	14.1533	0.4024	527.857	10.5571
	0.5837	0.502	600			0.3387	436.857	8.73714	0.572633	771.048	15.421	0.3671	477.429	9.54857
	0.8291	0.7474	1000			0.326	418.714	8.37429	0.6623	899.143	17.9829	0.264167	330.381	6.60762
						0.286167	361.81	7.23619	0.7114	969.286	19.3857	0.3523	456.286	9.12571
	Slope =	0.000739466				0.343033	443.048	8.86095	0.676733	919.762	18.3952	0.347933	450.048	9.00095
						0.442633	585.333	11.7067	0.576033	775.905	15.5181	0.429033	565.905	11.3181
						Mean		9.18272			15.9265			9.41823
						SD		1.39142			2.99761			1.48359
									SF1ko vs Wt:		0.000160356	SF2ko vs Wt:		0.764592
												SF1ko vs SF2ko:		0.000241654

## Sheet: Fig 1D
	Mouse Info					Tissue Weight &Histology
	Strain	ID	Age (m)	Gender	Genotype	BW (g)	Liver (g)	FatPad (g)	L/W (%)	F/W (%)	Steatosis	Inflammation
	BL	23758	10	M	WT	32.705	1.466	0.838	4.4825	2.5623	0	0
	BL	24787	9	M	WT	28.864	1.206	0.367	4.17822	1.27148	1	0
	BL	97757	9	M	WT	28.21	1.11	0.652	3.93477	2.31124	0	1
	BL	97758	9	M	WT	27.499	1.163	0.515	4.22924	1.8728	0	1
	BL	26905	10	M	WT	24.2	1.16	0.34	4.79339	1.40496	0	0
	BL	8146	11	M	WT	35.49	1.59	1.35	4.48014	3.80389	0	1
	BL	8147	11	M	WT	36.37	1.51	1.244	4.15177	3.4204	1	1
	Mean					30.4769	1.315	0.758	4.32143	2.37815	0.285714	0.571429
	SD					4.48761	0.19895	0.406397	0.283187	0.964763	0.48795	0.534522
	BL	97853	9	M	SF1KO	47.496	2.707	2.317	5.69943	4.87831	4	0
	BL	97854	9	M	SF1KO	40.926	1.992	2.34	4.86732	5.71764	3	1
	BL	97855	9	M	SF1KO	47.481	2.61	2.576	5.49694	5.42533	4	1
	BL	97856	9	M	SF1KO	41.88	1.938	2.13	4.62751	5.08596	3	0
	BL	97857	9	M	SF1KO	41.812	2.087	1.869	4.99139	4.47001	1	1
	BL	10651	10	M	SF1KO	38.81	1.54	1.54	3.96805	3.96805	2	0
	BL	10647	10	M	SF1KO	35.5	1.655	1.335	4.66197	3.76056	3	1
	Mean					41.9864	2.07557	2.01529	4.9018	4.75798	2.85714	0.571429
	SD					4.35652	0.442356	0.453526	0.577964	0.729166	1.06904	0.534522

## Sheet: Fig 1E
		Genotype	Gender	Age (m)	AST	ALT
					(U/L)	(U/L)
		Bl-WT	F	11	225	57
		Bl-WT	F	11	115	60
		Bl-WT	F	11	138	47
		Bl-WT	F	11	136	50
		Bl-WT	F	11	142	59
		Bl-WT	M	12	120	69
		Bl-WT	M	11	119	47
		Bl-WT	M	10	123	77
		Bl-WT	M	10	173	101
		Bl-WT	M	9	258	88
		Mean			158.6	76.4
		SD			60.0275	20.3666
		Normal Value			59 - 247	28 - 132
		Bl-SF1 HO	F	11	240	88
		Bl-SF1 HO	F	11	163	57
		Bl-SF1 HO	F	12	170	51
		Bl-SF1 HO	F	12	231	94
		Bl-SF1 HO	F	13	193	107
		Bl-SF1 HO	M	10.5	176	101
		Bl-SF1 HO	M	10	158	59
		Bl-SF1 HO	M	10	226	84
		Bl-SF1 HO	M	10	172	54
		Bl-SF1 HO	M	11	156	50
		Mean			188.5	74.5
		SD			32.1325	22.4363

## Sheet: Fig 1F-G
																	Normalized to time 0
	Strains	Tag No		Glucose Con (mg/dl) after Glucose ip							Strains	Tag No	Glucose Con (mg/dl) after Insulin ip				Glucose Con (mg/dl) after Insulin ip
			BW (g)	0	30 m	1 hr	2 hrs	4 hrs					0	30 m	1 hr	2 hrs	0	30 m	1 hr	2 hrs
	BL- WT										BL- WT	69832	152	130	123	121	100	85.5263	80.9211	79.6053
		69832	34.9	130	324	321	257	152				69838	104	70	73	86	100	67.3077	70.1923	82.6923
		69838	29.6	104	327	253	120	104				69839	124	93	77	105	100	75	62.0968	84.6774
		69839	29.6	110	267	219	148	124				69982	106	80	76	97	100	75.4717	71.6981	91.5094
		69982	25.6	112	136	135	113	106				26344	120	77	89	98	100	64.1667	74.1667	81.6667
		26344	20	91	256	198	143	87				26345	112	53	39	49	100	47.3214	34.8214	43.75
		26345	25.5	127	333	195	105	81				26346	119	62	42	99	100	52.1008	35.2941	83.1933
		26346	25	121	278	187	114	94				26533	114	73	60	101	100	64.0351	52.6316	88.5965
		26533	30.1	109	261	206	122	80
											Mean		118.875	79.75	72.375	94.5	100	66.3662	60.2278	79.4614
	Mean		27.5375	113	272.75	214.25	140.25	103.5			SD		15.0375	23.5418	26.8963	20.8258	0	12.5466	17.6543	14.9301
	SD		4.47914	12.7615	63.6727	54.308	49.4477	24.4949
											BL-SF1 KO	77327	104	99	88	88	100	95.1923	84.6154	84.6154
	BL-SF1 KO	77327	28	95	361	274	167	104				77328	116	85	85	101	100	73.2759	73.2759	87.069
		77328	27.66	100	456	382	207	116				77329	137	114	115	137	100	83.2117	83.9416	100
		77329	35.39	110	472	533	264	137				77330	152	137	146	160	100	90.1316	96.0526	105.263
		77330	33.95	129	515	447	238	152				77331	149	104	111	141	100	69.7987	74.4966	94.6309
		77331	34.95	109	462	379	209	149				26212	120	89	111	134	100	74.1667	92.5	111.667
		26212	33.25	82	338	550	386	87				26260	156	49	58	142	100	31.4103	37.1795	91.0256
		26260	34	159	393	444	192	91				26261	96	92	99	93	100	95.8333	103.125	96.875
		26261	32.4	143	229	384	176	75
											Mean		128.75	96.125	101.625	124.5	100	76.6275	80.6483	96.3932
	Mean		32.4571	115.875	403.25	424.125	229.875	113.875			SD		22.9456	25.2781	25.9006	26.6244	0	20.8661	20.3234	9.12431
	SD		3.23863	25.3114	64.883	95.5117	72.5002	26.9373			t Test			0.20133	0.0437955	0.024965		0.253061	0.0499333	0.0160496
	t Test		0.0318871	0.922897	0.00541413	5.97235e-05	0.0107138	0.456562
				0	30 min	1 hr	2 hrs	4 hrs

## Sheet: S1 Fig
															Normalized to time 0
	Strains	Tag No		Glucose Con (mg/dl) after Glucose ip					Glucose Con (mg/dl) after Insulin ip						Glucose Con (mg/dl) after Insulin ip
			BW (g)	0	30 m	1 hr	2 hrs	4 hrs	BW (g)	0	30 m	1 hr	2 hrs	4 hrs	0	30 m	1 hr	2 hrs	4 hrs
	BL- WT	28336	23.6	108	253	165	102	101	23.7	95	55	51	70	83	100	57.8947	53.6842	73.6842	87.3684
		28337	27	119	289	208	159	99	27.7	127	59	50	63	106	100	46.4567	39.3701	49.6063	83.4646
		28338	25	93	203	245	171	87	25.3	115	53	47	55	91	100	46.087	40.8696	47.8261	79.1304
		28339	26	123	325	220	163	117	26.6	112	49	37	47	71	100	43.75	33.0357	41.9643	63.3929
		28392	23.39	107	259	221	147	123	22.5	139	79	69	95	113	100	56.8345	49.6403	68.3453	81.295
		28393	26.8	117	289	199	139	99	26.45	138	73	63	90	117	100	52.8986	45.6522	65.2174	84.7826
		28394	24.35	119	296	239	161	129	23.7	118	62	51	60	91	100	52.5424	43.2203	50.8475	77.1186
		28395	25.6	122	303	217	139	123	25.45	120	58	47	61	92	100	48.3333	39.1667	50.8333	76.6667
	Mean		25.2175	113.5	277.125	214.25	147.625	109.75	25.175	120.5	61	51.875	67.625	95.5	100	50.5996	43.0799	56.0405	79.1524
	SD		1.37301	10.198	37.8057	24.9041	21.7843	15.1162	1.75784	14.3925	10.184	9.93461	16.7497	15.5288	0	5.21993	6.51343	11.3894	7.37821
	SF1 KO	28031	27.35	96	229	133	119	89	25.35	115	56	45	59	79	100	48.6957	39.1304	51.3043	68.6957
		28071	28.01	115	299	192	160	108	27.4	112	60	50	63	93	100	53.5714	44.6429	56.25	83.0357
		28075	25	135	339	210	191	113	25.5	133	75	49	67	92	100	56.391	36.8421	50.3759	69.1729
		28118	29.9	111	264	227	132	119	30.5	122	70	65	81	105	100	57.377	53.2787	66.3934	86.0656
		28181	29.8	96	237	186	110	94	28.3	103	58	47	72	85	100	56.3107	45.6311	69.9029	82.5243
		28187	27.5	98	246	209	116	99	28.8	128	67	49	79	109	100	52.3438	38.2812	61.7188	85.1562
		28201	28.9	115	306	262	154	109	29	138	63	57	89	118	100	45.6522	41.3043	64.4928	85.5072
		28203	28.35	105	265	181	153	91	29.2	120	71	61	87	103	100	59.1667	50.8333	72.5	85.8333
	Mean		28.1013	108.875	273.125	200	141.875	102.75	28.0063	121.375	65	52.875	74.625	98	100	54.4018	44.402	63.0905	82.4708
	SD		1.5754	13.2389	38.2228	37.5386	27.5652	11.0421	1.81471	11.4883	6.80336	7.21976	11.109	13.0165	0	4.484	6.13647	7.72612	6.02517
	t Test		0.00159202	0.446789	0.836353	0.386068	0.65055	0.308123	0.00682058	0.895006	0.371259	0.821182	0.341304	0.732303		0.230429	0.83506	0.281452	0.672345
				0	30 min	1 hr	2 hrs	4 hrs

## Sheet: Fig 2A, 2C
	Strain	ID	Age	Gender	Normal	Histology							Echo MRI
					Diet	BW (g)	Liver (g)	FatPad (g)	L/W (%)	F/W (%)	Steatosis	Inflammation	Fat (g)	Lean (g)	F/L (%)
	BL-WT	20187	4.5	M	yes	31.24	1.34	0.48	4.28937	1.53649	0	1	4.54	25.64	17.7067
		20749	5	M	yes	19.38	1.046	0.151	5.39732	0.779154	0	0	1.81	17.29	10.4685
		20750	5	M	yes	29.834	1.596	0.454	5.3496	1.52175	0	0	3.77	25.26	14.9248
		20954	5	M	yes	28.3	1.174	0.443	4.14841	1.56537	0	0	3.28	24.16	13.5762
		20955	5	M	yes	21.954	1.172	0.231	5.33843	1.0522	0	0	2.65	19.41	13.6528
		22128	4.5	M	yes	27.229	1.21	0.553	4.44379	2.03092	0	0	4.45	21.7	20.5069
		22129	4.5	M	yes	26.121	0.995	0.501	3.8092	1.918	1	0	4.42	20.75	21.3012
	Mean					26.294	1.219	0.401857	4.6823	1.48627	0.142857	0.142857	3.56	22.03	16.0196
	SD					4.25366	0.200495	0.150174	0.664038	0.443754	0.377964	0.377964	1.04125	3.13797	3.96786
	Strain	ID	Age	Gender	HFDs	Histology							Echo MRI
					(g/d)	BW (g)	Liver (g)	FatPad (g)	L/W (%)	F/W (%)	Steatosis	Inflammation	Fat (g)	Lean (g)	F/L (%)
	BL-WT	20193	4.5	M	2.2	22.2	0.99	0.25	4.45946	1.12613	0	0	2.67	18.28	14.6061
		20194	4.5	M	2.2	28.4	1.26	0.6	4.43662	2.11268	3	1	4.79	22.24	21.5378
		20490	4.5	M	2.5	28.5	1.203	0.373	4.22105	1.30877	2	1	3.16	23.78	13.2885
		20491	4.5	M	2.5	28.9	1.183	0.415	4.09343	1.43599	2	0	3.86	22.8	16.9298
		20493	4.5	M	2.3	27.1	1.098	0.379	4.05166	1.39852	2	0	3.12	21.9	14.2466
		22415	5	M	2.4	24.308	0.883	0.598	3.63255	2.4601	2	0	4.62	19.04	24.2647
		22417	5	M	2.4	25.853	0.871	0.571	3.36905	2.20864	0	0	3.33	21.82	15.2612
		22419	5	M	2.7	28.591	0.971	0.611	3.39617	2.13704	2	0	5.68	22.68	25.0441
	Mean				2.4	26.7315	1.05737	0.474625	3.9575	1.77348	1.625	0.25	3.90375	21.5675	18.1474
	SD				0.169031	2.43155	0.149684	0.137482	0.438386	0.506747	1.06066	0.46291	1.03332	1.90767	4.74581
	t Test	Wt: HFD vs ND				0.807326	0.0976467	0.345003	0.0252407	0.267198	0.0039577	0.634938	0.532976	0.731653	0.367549
	Strain	ID	Age	Gender	Normal	Histology							Echo MRI
					Diet	BW (g)	Liver (g)	FatPad (g)	L/W (%)	F/W (%)	Steatosis	Inflammation	Fat (g)	Lean (g)	F/L (%)
	BL-SF1Ko
		20176	4.5	M	yes	33.11	1.59	1.01	4.80217	3.05044	0	0	6.62	25.17	26.3012
		20184	4.5	M	yes	31.42	1.49	0.66	4.7422	2.10057	0	1	6.4	23.88	26.8007
		20256	4.5	M	yes	27.39	1.15	0.41	4.19861	1.4969	0	0	3.89	22.81	17.0539
		20257	4.5	M	yes	29.01	1.28	0.55	4.41227	1.8959	1	1	4.77	23.79	20.0504
		20258	4.5	M	yes	24.67	0.97	0.56	3.9319	2.26996	0	0	4.63	19.45	23.8046
		27264	5	M	yes	32.48	1.548	0.554	4.76601	1.70567	1	0	6.18	25.35	24.3787
		27425	5	M	yes	34.34	1.816	0.571	5.28829	1.66278	1	1	5.53	28.23	19.5891
	Mean					30.3457	1.40629	0.616429	4.59164	2.02603	0.428571	0.428571	5.43143	24.0971	22.5684
	SD					3.46504	0.288872	0.1884	0.448074	0.523764	0.534522	0.534522	1.03091	2.68314	3.70308
	t Test	ND: Ko vs Wt				0.0744193	0.184168	0.0362942	0.769723	0.0595907	0.27069	0.27069	0.0054767	0.209955	0.00774084
	Strain	ID	Age	Gender	HFDs	Histology							Echo MRI
					(g/d)	BW (g)	Liver (g)	FatPad (g)	L/W (%)	F/W (%)	Steatosis	Inflammation	Fat (g)	Lean (g)	F/L (%)
	BL-SF1Ko
		20252	4.5	M	2.5	28.4	0.94	0.41	3.30986	1.44366	1	0	4.02	22.21	18.1
		20370	4.5	M	2.5	33.9	1.3	0.56	3.83481	1.65192	3	0	7.82	23.29	33.5766
		20371	4.5	M	2.5	30.9	1.11	0.79	3.59223	2.55663	2	1	5.76	22.39	25.7258
		20486	4.5	M	2.5	33.8	1.641	1.192	4.85503	3.52663	4	0	8.08	23.92	33.7793
		20487	4.5	M	2.5	30.5	1.667	0.659	5.46557	2.16066	3	0	4.99	23.67	21.0815
		22013	5	M	2.7	34.432	2.053	0.855	5.96248	2.48316	4	0	9.92	23.89	41.5237
		27637	5	M	2.57	34.568	1.514	0.943	4.37977	2.72796	2	0	8.91	24.76	35.9855
		27767	5	M	2.3	27.6	0.99	0.81	3.58696	2.93478	3	0	7.56	20.1	37.61
	Mean				2.50875	31.7625	1.40187	0.777375	4.37334	2.43567	2.75	0.125	7.1325	23.0287	30.9228
	SD				0.109732	2.7951	0.385921	0.239888	0.971003	0.67777	1.0351	0.353553	2.02289	1.44759	8.33422
	t Test	HFD: Ho vs Wt				0.00179923	0.0337063	0.00787856	0.288209	0.0439965	0.0497912	0.553583	0.00126462	0.106359	0.00207959
	t Test	KO: HFD vs ND				0.396521	0.980642	0.176635	0.595398	0.21808	0.000137143	0.211467	0.0665394	0.345701	0.0297091

## Sheet: Fig 2C
						100 mg liver tissues for lipid extracts in 800 µl, 1 to 20 dilution, then use 10 µl for measuement of concentraion.
	Triglyceride Standard					BL-WT w/ND			BL-SF1ko w/ND			BL-WT w/HFDs			BL-SF1ko w/HFDs
	570 OD	DOD	mmol/L			DOD	mmol/L	mmol/g	DOD	mmol/L	mmol/g	DOD	mmol/L	mmol/g	DOD	mmol/L	mmol/g
	0.0891	0	0			0.1523	0.115615	18.4984	0.1836	0.140589	22.4942	0.234467	0.181175	28.988	0.429533	0.336817	53.8908
	0.4814	0.3923	0.3			0.174633	0.133434	21.3495	0.3143	0.244874	39.1798	0.642967	0.507115	81.1383	0.265	0.205537	32.886
	0.8516	0.7625	0.6			0.272133	0.211229	33.7966	0.167267	0.127557	20.4091	0.494867	0.388947	62.2314	0.709467	0.560174	89.6279
	1.3453	1.2562	1			0.202433	0.155616	24.8985	0.336133	0.262294	41.9671	0.421267	0.330222	52.8354	0.437	0.342775	54.844
						0.172367	0.131626	21.0601	0.349967	0.273332	43.7331	0.360867	0.282029	45.1246	0.940867	0.744807	119.169
	Slope =	1.25327				0.164867	0.125642	20.1027	0.399433	0.312801	50.0481	0.259633	0.201255	32.2009	0.8584	0.679007	108.641
						0.157367	0.119657	19.1452				0.178733	0.136706	21.8729	0.832833	0.658608	105.377
						Mean		22.693			36.3052			46.3417			80.6338
						SD		5.31536			12.0648			20.8438			33.2232
									ND: SF1ko vs Wt		0.0203277	Wt HFD vs Ko ND		0.322388	Ko: HFD vs ND		0.0104284
									Wt: Hfd vs ND		0.0131128				HFD: Ko vs Wt		0.0392413

## Sheet: S2 Fig
	Strain	ID	Age	Gender	Normal	Histology							Echo MRI
					Diet	BW (g)	Liver (g)	FatPad (g)	L/W (%)	F/W (%)	Steatosis	Inflammation	Fat (g)	Lean (g)	F/L (%)
	B6-WT	20657	5	M	yes	29.64	1.472	0.534	4.96626	1.80162	0	1	5.08	24.07	21.1051
		20658	5	M	yes	26.954	1.522	0.301	5.64666	1.11672	0	1	3.51	22.93	15.3075
		20659	5	M	yes	30.407	1.468	0.413	4.82784	1.35824	0	0	5.06	24.84	20.3704
		20633	5	M	yes	28.362	1.375	0.624	4.84804	2.20013	0	1	5.66	22.6	25.0442
		20635	5	M	yes	27.845	1.532	0.503	5.50189	1.80643	0	1	4.06	22.03	18.4294
		20969	5	M	yes	30.345	1.745	0.262	5.75054	0.863404	0	1.5	1.71	28.64	5.97067
		20970	5	M	yes	27.026	1.535	0.32	5.67972	1.18404	0	1.5	2.26	25.41	8.89414
		27377	5	M	yes	29.062	1.504	0.545	5.17514	1.8753	0	0	3.82	24.93	15.3229
	Mean					28.7051	1.51913	0.43775	5.29951	1.52574	0	0.875	3.895	24.4313	16.3055
	SD					1.37998	0.105072	0.132977	0.389555	0.460231	0	0.582482	1.389	2.09049	6.37108
	Strain	ID	Age	Gender	HFDs	Histology							Echo MRI
					(g/d)	BW (g)	Liver (g)	FatPad (g)	L/W (%)	F/W (%)	Steatosis	Inflammation	Fat (g)	Lean (g)	F/L (%)
	B6-WT	20016	5	M	3.1	36	0.91	0.9	2.52778	2.5	2	3	9.26	25.73	35.9891
		20017	5	M	3.1	37.6	1.18	0.96	3.1383	2.55319	3	1	10.63	26	40.8846
		20018	5	M	2.6	31.4	1.36	0.77	4.33121	2.45223	2	1	7.46	23.85	31.2788
		20019	5	M	2.6	32.2	1.31	0.91	4.06832	2.82609	2	1	8.57	23.78	36.0387
		20362	4.5	M	3	37.5	1.4	0.98	3.73333	2.61333	1	1	9.09	25.56	35.5634
		20363	4.5	M	3	35.9	1.43	1.32	3.98329	3.67688	2	0	8.5	24.51	34.6797
		20972	5	M	2.92094	36.191	1.399	1.764	3.8656	4.87414	1	1	10.41	25.43	40.9359
		20973	5	M	2.92094	32.63	1.433	1.584	4.39166	4.85443	2	0	10.3	23.32	44.1681
	Mean				2.90523	34.9276	1.30275	1.1485	3.75494	3.29379	1.875	1	9.2775	24.7725	37.4423
	SD				0.200235	2.46731	0.179097	0.363266	0.630957	1.04529	0.64087	0.92582	1.10848	1.03446	4.1837
	t Test	Wt: Hfd vs ND				2.21607e-05	0.010601	0.00013539	3.92535e-05	0.000630364	9.21802e-07	0.751298	6.11844e-07	0.685278	1.7219e-06
	Strain	ID	Age	Gender	HFDs	Histology							Echo MRI
					(g/d)	BW (g)	Liver (g)	FatPad (g)	L/W (%)	F/W (%)	Steatosis	Inflammation	Fat (g)	Lean (g)	F/L (%)
	B6-SF1Ko	23817	5	M	no	29.265	1.442	0.707	4.92739	2.41586	0	0.5	6.97	22.17	31.4389
		26877	5	M	no	28.811	1.257	0.418	4.87002	1.61946	0	1	4.41	20.91	21.0904
		26878	5	M	no	27.232	1.549	0.492	5.68816	1.8067	0	0	5.15	21.38	24.0879
		26879	5	M	no	25.933	1.31	0.39	5.05148	1.50388	0	1	4.49	21.27	21.1095
		27460	4.8	M	no	26.391	1.308	0.366	4.95624	1.38684	0	0	4.34	21.73	19.9724
		27461	4.8	M	no	27.06	1.268	0.263	4.68588	0.971914	0	0.5	4.57	22.49	20.3201
		27462	4.8	M	no	27.907	1.297	0.417	4.64758	1.49425	0	0	6.16	21.46	28.7046
	Mean					27.5141	1.34729	0.436143	4.97525	1.59984	0	0.428571	5.15571	21.63	23.8177
	SD					1.22127	0.107672	0.137965	0.346141	0.441414	0	0.449868	1.02534	0.544763	4.54292
	t Test	ND: KO vs Wt				0.102284	0.00806442	0.982038	0.114338	0.75625	#DIV/0!	0.12463	0.0701262	0.0044771	0.0223832
	Strain	ID	Age	Gender	HFDs	Histology							Echo MRI
					(g/d)	BW (g)	Liver (g)	FatPad (g)	L/W (%)	F/W (%)	Steatosis	Inflammation	Fat (g)	Lean (g)	F/L (%)
	B6-SF1Ko	20010	5	M	2.9	36.4	1.21	1.12	3.32418	3.07692	3	0	12.38	23.35	53.0193
		20011	5	M	2.9	36	1.42	0.97	3.94444	2.69444	3	1	12.45	22.49	55.3579
		20115	5	M	2.6	29.3	1.13	0.71	3.85666	2.42321	2	1	7.03	20.12	34.9404
		20116	5	M	2.6	29.2	1.32	0.58	4.52055	1.9863	2	2	7.41	21.53	34.4171
		23355	4.7	M	2.7	28.451	1.199	1.01	4.21426	3.54996	2	0	8.28	20.21	40.9698
		23670	4.5	M	2.9	33.776	1.707	0.789	5.05388	2.33598	4	2	11.88	21.93	54.1724
		23813	4.5	M	2.9	34.208	1.505	0.852	4.39956	2.49065	4	0	12.57	21.54	58.3565
	Mean				2.78571	32.4764	1.35586	0.861571	4.18765	2.65107	2.85714	0.857143	10.2857	21.5957	47.3191
	SD				0.146385	3.40407	0.203238	0.186274	0.550922	0.518025	0.899735	0.899735	2.57301	1.16149	10.2137
	t Test	Hfd: KO vs Wt				0.130839	0.599458	0.0828743	0.18366	0.164936	0.0286355	0.7674	0.33074	8.53841e-05	0.0258417
	t Test	KO: Hfd vs ND				0.00344891	0.923084	0.000394372	0.00759429	0.00150809	2.26903e-06	0.281692	0.000365771	0.944795	0.000123311
	t Test	Lko: Hfd vs Ctrl				#DIV/0!	#DIV/0!	#DIV/0!	#DIV/0!	#DIV/0!	#DIV/0!	#DIV/0!
	t Test	HFD: Lko vs Wt			#DIV/0!	#DIV/0!	#DIV/0!	#DIV/0!	#DIV/0!	#DIV/0!	#DIV/0!	#DIV/0!

## Sheet: Fig 3C
	Normalized to wt	Pparg1	Pparg2	Ppara
	wt 58294	0.700075	0.756749	1.61132
	wt 58295	1.13787	0.431255	1.57634
	wt 58296	0.77511	0.363806	1.34536
	wt 64861	1	1	1
	wt 64419	1.57102	2.34689	2.26589
	wt 64402	1.1331	1.99339	2.49349
	wt 64403	1.66027	1.34942	2.42011
	SF1KO 97853	3.13646	13.1624	2.66533
	SF1KO 97854	3.45423	9.57642	2.88655
	SF1KO 97856	3.30181	9.08162	0.679183
	SF1KO 97857	1.83015	5.84073	0.836936
	SF1KO 69020	2.37868	9.71503	1.30826
	SF1KO 69018	1.82463	4.77929	1.49513
	SF1KO 97855	1.49239	6.62295	1.4751
	SF2KO 64413	0.673311	0.638346	1.6587
	SF2KO 64415	1.2715	0.561775	0.931639
	SF2KO 58096	1.17738	0.423617	1.03818
	SF2KO 58097	1.19697	1.03272	1.2289
	SF2KO 64812	1.76756	0.615168	1.95652
	SF2KO 64981	0.610906	0.741366	1.57157
	SF2KO 97943	0.726341	0.507393	1.07438

[truncated: 19 more sheets: Fig 3E, Fig 3F, S3 Fig, Fig 4B, S4A Fig, Fig 4C, S4B, Fig 4DE, Fig 4F, Fig 4G, S5C Fig, Fig 6A, Fig 6B, Fig 6C, Fig 6D, Fig 7A, Fig 7B, Fig 7CD, Fig 7E, Fig 7F]
